# Supplementary material for: 2-{5-[(Z,2Z)-2-Chloro-3-(4-nitrophenyl)-2-propenylidene]-4-oxo-2-thioxothiazolidin-3-yl}-3-methylbutanoic Acid as a Potential Anti-Breast Cancer Molecule
Source: Int J Mol Sci. 2022 Apr 7;23(8):4091. doi: 10.3390/ijms23084091 (PMC9032233; doi:10.3390/ijms23084091)
Supplement: Supplementary file 1 [file ijms-23-04091-s001.zip]

Archive with 1 entries (1 files):
- ijms-1664958-supplementary.pdf
